# Supplementary material for: Novel GATA1 Variant Causing a Bleeding Phenotype Associated with Combined Platelet α-/δ-Storage Pool Deficiency and Mild Dyserythropoiesis Modified by a SLC4A1 Variant
Source: Cells. 2022 Sep 29;11(19):3071. doi: 10.3390/cells11193071 (PMC9564339; doi:10.3390/cells11193071)
Supplement: Supplementary file 1 [file cells-11-03071-s001.zip]

Archive with 1 entries (1 files):
- cells-1925428-supplementary.pdf
